# Supplementary material for: Brief use of a specific gun in a violent game does not affect attitudes towards that gun
Source: R Soc Open Sci. 2016 Nov 23;3(11):160310. doi: 10.1098/rsos.160310 (PMC5180109; doi:10.1098/rsos.160310)
Supplement: Model output regarding rates of gun accidents and gun use. [file rsos160310supp1.csv]

Outcome	term	estimate	std.error	statistic	p.value
Gun-owner accident	(Intercept)	0.022	0.0062	3.5695	5e-04
Gun-owner accident	Type: AR-15	-0.0011	0.0061	-0.1812	0.8565
Gun-owner accident	Power: Strong	0.0075	0.0069	1.0816	0.281
Gun-owner accident	Libertarian	0.0127	0.0098	1.2979	0.1961
Gun-owner accident	Moderate	0.0119	0.0067	1.7715	0.0783
Gun-owner accident	Other	0.0038	0.0077	0.4949	0.6213
Gun-owner accident	Republican	0.0174	0.0065	2.6683	0.0084
Gun-owner accident	Male	0.0078	0.005	1.5681	0.1188
Gun-owner accident	Strong × AR-15	0.0053	0.0099	0.5384	0.5911
Gun stolen	(Intercept)	0.0246	0.0079	3.1257	0.0021
Gun stolen	Type: AR-15	-0.0015	0.0082	-0.1854	0.8532
Gun stolen	Power: Strong	0.0086	0.0092	0.9363	0.3505
Gun stolen	Libertarian	0.0231	0.0152	1.5143	0.1319
Gun stolen	Moderate	0.0101	0.0084	1.2051	0.2299
Gun stolen	Other	0.0139	0.0126	1.1032	0.2715
Gun stolen	Republican	0.0112	0.0076	1.4626	0.1455
Gun stolen	Male	0.0149	0.0063	2.3732	0.0188
Gun stolen	Strong × AR-15	-1e-04	0.0125	-0.0089	0.9929
Use in self-defense	(Intercept)	0.0492	0.0141	3.4883	6e-04
Use in self-defense	Type: AR-15	-0.0017	0.0131	-0.132	0.8951
Use in self-defense	Power: Strong	0.0012	0.0136	0.0915	0.9272
Use in self-defense	Libertarian	0.0013	0.0181	0.0692	0.9449
Use in self-defense	Moderate	0.0082	0.0141	0.5831	0.5606
Use in self-defense	Other	-0.0065	0.0156	-0.4145	0.679
Use in self-defense	Republican	0.0091	0.0129	0.7045	0.4821
Use in self-defense	Male	0.0075	0.0103	0.7232	0.4706
Use in self-defense	Strong × AR-15	0.0112	0.0199	0.5622	0.5747
Non-owner accident	(Intercept)	0.056	0.0188	2.9772	0.0033
Non-owner accident	Type: AR-15	-0.0183	0.0183	-1.0003	0.3186
Non-owner accident	Power: Strong	0.0448	0.0265	1.6879	0.0933
Non-owner accident	Libertarian	0.1382	0.0606	2.28	0.0239
Non-owner accident	Moderate	0.031	0.0206	1.5024	0.1349
Non-owner accident	Other	-0.0094	0.0185	-0.5087	0.6117
Non-owner accident	Republican	0.017	0.0165	1.0306	0.3042
Non-owner accident	Male	0.0181	0.0133	1.3563	0.1769
Non-owner accident	Strong × AR-15	-0.0384	0.0309	-1.2435	0.2155
